# Supplementary material for: A micro RNA mediates shoot control of root branching
Source: Nat Commun. 2023 Dec 6;14:8083. doi: 10.1038/s41467-023-43738-6 (PMC10700597; doi:10.1038/s41467-023-43738-6)
Supplement: Supplementary file 4 — Source Data [file 41467_2023_43738_MOESM4_ESM.zip]

Archive with 11 entries (11 files):
- Source data Figure 1 .xlsx
- Source data Figure 3.xlsx
- Source data Figure 4.xlsx
- Source data Supplementary Figure 1.xlsx
- Source data Supplementary Figure 11.xlsx
- Source data Supplementary Figure 12a.Tif
- Source data Supplementary Figure 12b.Tif
- Source data Supplementary Figure 13.xlsx
- Source data Supplementary Figure 4.xlsx
- Source data Supplementary Figure 5.xlsx
- Source data Supplementary Figure 7.xlsx
