# Supplementary material for: A micro RNA mediates shoot control of root branching
Source: Nat Commun. 2023 Dec 6;14:8083. doi: 10.1038/s41467-023-43738-6 (PMC10700597; doi:10.1038/s41467-023-43738-6)
Supplement: Supplementary file 4 — Source Data [file 41467_2023_43738_MOESM4_ESM.zip › Source data Figure 1 .xlsx]

## Sheet: Fig1d,f
N0 value and Cq values of individual technical reps calculated by Linreg PCR Version 2021.06.14 using standard settings. N0 value was used for further analysis.
			ATPS		2111		TML		PP2A
Tissue	shoot genotype	Sample	Cq	N0	Cq	N0	Cq	N0	Cq	N0
root	Gifu	1	20.3565	0.000108787	31.1133	1.07836e-07	25.2415	1.04388e-05	22.9201	3.48114e-05
root	Gifu	1	20.2037	0.000121009	31.7176	7.05767e-08	24.9021	1.31666e-05	22.9303	3.45658e-05
root	Gifu	1	20.3027	0.000112942	31.6517	7.39156e-08	25.3811	9.48794e-06	22.8353	3.69148e-05
root	Gifu	2	20.3699	0.000107778	29.3439	3.73181e-07	25.8689	6.79587e-06	23.5057	2.3217e-05
root	Gifu	2	20.3314	0.000110709	29.2077	4.10599e-07	25.7588	7.32716e-06	23.6263	2.13591e-05
root	Gifu	2	20.3363	0.000110327	29.572	3.17988e-07	26.1032	5.78927e-06	23.7479	1.96352e-05
root	Gifu	3	21.0468	6.7253e-05	31.0633	1.11686e-07			23.9923	1.65809e-05
root	Gifu	3	20.9452	7.21885e-05	31.3928	8.86355e-08	25.4724	8.91302e-06	23.9363	1.72369e-05
root	Gifu	3	21.0894	6.52878e-05			26.7073	3.82942e-06	23.8596	1.81751e-05
root	Gifu	4	20.9697	7.09648e-05	29.5173	3.30438e-07	25.7987	7.13009e-06	23.9233	1.73921e-05
root	Gifu	4	20.6117	9.10694e-05	29.505	3.33287e-07	24.934	1.28824e-05	23.663	2.08232e-05
root	Gifu	4	20.7415	8.3197e-05			25.9302	6.51663e-06	23.9038	1.76276e-05
root	MiR2111-3 ox	5	20.2189	0.000119736	28.5804	6.37617e-07	26.5613	4.23187e-06	24.2827	1.35637e-05
root	MiR2111-3 ox	5	20.0484	0.000134837	28.0729	9.1029e-07	25.5771	8.29734e-06	24.1549	1.4818e-05
root	MiR2111-3 ox	5	20.0282	0.000136751			26.7989	3.59692e-06	24.3572	1.28824e-05
root	MiR2111-3 ox	6	23.0582	1.65624e-05	33.2608	2.39015e-08	29.2062	6.92985e-07	25.8369	4.62903e-06
root	MiR2111-3 ox	6	23.1789	1.5226e-05	32.8449	3.20018e-08	28.3244	1.26675e-06	26.1799	3.65132e-06
root	MiR2111-3 ox	6	23.0055	1.7181e-05			29.3059	6.47262e-07	25.9989	4.13827e-06
root	MiR2111-3 ox	7	19.8991	0.00014962	28.5482	6.52183e-07	26.8746	3.41546e-06	23.6467	2.10593e-05
root	MiR2111-3 ox	7	19.8677	0.000152932	28.2304	8.15077e-07	25.6997	7.62981e-06	23.5818	2.20257e-05
root	MiR2111-3 ox	7	19.6898	0.000173104			27.0333	3.06393e-06	23.7055	2.02198e-05
root	MiR2111-3 ox	8	19.7884	0.000161612	27.7437	1.14679e-06	26.5132	4.37344e-06	23.2208	2.82734e-05
root	MiR2111-3 ox	8	19.9917	0.000140274	27.7376	1.15175e-06	26.2456	5.25195e-06	23.3304	2.62088e-05
root	MiR2111-3 ox	8	19.4947	0.00019831	28.008	9.52699e-07	26.5682	4.21193e-06	22.8753	3.59064e-05

## Sheet: Fig1a
Average N0 value calculated by Linreg PCR Version 2021.06.14 using standard settings
Genotype	ATPs	2111	Ratio 2111/ATPs	Ratio ox/average wt
2111ox #3	7.77101e-05	4.21131e-06	0.0541926	210.283
2111ox #3	6.27568e-05	6.20173e-06	0.0988217	383.456
2111ox #3	3.08592e-05	4.24034e-06	0.137409	533.187
2111ox #3	4.74567e-05	4.33582e-06	0.0913636	354.517
2111ox #4	4.8333e-05	4.38092e-06	0.0906403	351.71
2111ox #4	4.79191e-05	6.01832e-06	0.125593	487.338
2111ox #4	3.8091e-05	2.42379e-06	0.0636316	246.909
2111ox #4	0.000136123	4.11359e-06	0.0302197	117.261
2111ox #4	3.83773e-05	5.0569e-06	0.131768	511.297
2111ox #4	7.26965e-05	3.65716e-06	0.0503073	195.206
2111ox #4	4.55548e-05	3.27597e-06	0.0719126	279.041
2111ox #4	3.80416e-05	6.87129e-06	0.180625	700.877
2111ox #4	3.95804e-05	4.74124e-06	0.119788	464.809
2111ox #4	3.61344e-05	1.90494e-06	0.0527183	204.562
2111ox #4	6.62513e-05	4.00772e-06	0.0604928	234.729
gifu 1	3.42534e-05	2.54553e-08	0.000743147	2.88362
gifu 2	0.000350447	3.18546e-09	9.08971e-06	0.0352706
gifu 3	0.000279315	5.83837e-09	2.09025e-05	0.0811076
average Gifu			0.000257713	1
