# Supplementary material for: A micro RNA mediates shoot control of root branching
Source: Nat Commun. 2023 Dec 6;14:8083. doi: 10.1038/s41467-023-43738-6 (PMC10700597; doi:10.1038/s41467-023-43738-6)
Supplement: Supplementary file 4 — Source Data [file 41467_2023_43738_MOESM4_ESM.zip › Source data Figure 3.xlsx]

## Sheet: Fig3e-g
N0 value and Cq values of individual technical reps calculated by Linreg PCR Version 2021.06.14 using standard settings. N0 value was used for further analysis.
				ATPS		2111		TML		PP2A
Sample	Concentration	tissue	Genotype	Cq	N0	Cq	N0	Cq	N0	Cq	N0
1	0 mM	shoot	MG20	20.2398	0.000118176	24.1291	7.47958e-06			23.8217	2.4832e-05
1	0 mM	shoot	MG20	20.319	0.000111564	22.9538	1.73482e-05			22.5285	5.73902e-05
1	0 mM	shoot	MG20	20.7651	8.06794e-05	23.6819	1.03017e-05			22.1793	7.19589e-05
2	0 mM	root	MG20	18.8873	0.000315702	23.3903	1.26928e-05	25.3356	7.04965e-06	20.6609	0.000192417
2	0 mM	root	MG20	18.8045	0.000335296	23.3726	1.28549e-05	25.4076	6.7151e-06	21.6825	9.92764e-05
2	0 mM	root	MG20	18.8661	0.000320617	23.627	1.07151e-05	28.8161	6.71551e-07	22.2931	6.68428e-05
3	0 mM	shoot	MG20	20.0922	0.00013155	22.552	2.31288e-05			20.8479	0.000170465
3	0 mM	shoot	MG20	20.2124	0.000120554	21.6734	4.33796e-05			22.4067	6.20998e-05
3	0 mM	shoot	MG20	20.3924	0.00010577	22.3546	2.66408e-05			22.4749	5.94184e-05
4	0 mM	root	MG20	18.1371	0.000544496	22.0284	3.36461e-05	24.0753	1.6516e-05	20.8811	0.000166841
4	0 mM	root	MG20	18.1216	0.000550697	22.2761	2.81796e-05	23.9942	1.74454e-05	21.7365	9.58615e-05
4	0 mM	root	MG20	18.1536	0.000538012	22.1907	2.99571e-05	24.3992	1.32701e-05	21.8046	9.17254e-05
5	0 mM	shoot	MG20	20.2562	0.000116771	22.3281	2.71499e-05			21.9704	8.23852e-05
5	0 mM	shoot	MG20	20.3294	0.000110729	21.6024	4.56436e-05			22.7438	4.99186e-05
5	0 mM	shoot	MG20	20.3126	0.000112088	22.2178	2.93815e-05			23.7099	2.66961e-05
6	0 mM	root	MG20	17.9002	0.000646781	22.1706	3.03909e-05	23.9219	1.83196e-05	21.4127	0.000118234
6	0 mM	root	MG20	18.1328	0.000546232	22.0702	3.26549e-05	24.203	1.51504e-05	21.7658	9.40627e-05
6	0 mM	root	MG20	18.1367	0.000544653	22.0105	3.40805e-05	24.1089	1.61453e-05	24.8171	1.30301e-05
7	1 mM	shoot	MG20	19.6773	0.000177834	24.7605	4.75989e-06			22.5508	5.65649e-05
7	1 mM	shoot	MG20	19.9971	0.000140962	23.5511	1.13132e-05			22.8583	4.63506e-05
7	1 mM	shoot	MG20	19.9158	0.000149537	24.5834				23.4655	3.1276e-05
8	1 mM	root	MG20	18.8871	0.000315756	23.9805	8.31951e-06	24.2244	1.49337e-05	21.6468	0.000101597
8	1 mM	root	MG20	19.0008	0.00029073	24.0253	8.05658e-06	24.3272	1.39315e-05	22.0796	7.67555e-05
8	1 mM	root	MG20	18.8755	0.000318434	24.2228	6.99481e-06	24.229	1.48866e-05	23.0099	4.20136e-05
9	1 mM	shoot	MG20	19.6529	0.00018101	24.3886	6.21188e-06			23.5395	2.98127e-05
9	1 mM	shoot	MG20	19.6939	0.000175704	24.4042	6.14306e-06			22.5734	5.57453e-05
9	1 mM	shoot	MG20	19.7595	0.000167528	24.3562	6.35753e-06			21.9987	8.08858e-05
10	1 mM	root	MG20	18.8232	0.000330772	23.4722	1.19698e-05	24.1895	1.52899e-05	22.7401	5.00387e-05
10	1 mM	root	MG20	18.9604	0.000299391	23.5817	1.10675e-05	24.1129	1.61011e-05	22.0184	7.98629e-05
10	1 mM	root	MG20	19.1182	0.000266948	23.5245	1.15301e-05	24.3896	1.33562e-05	21.8722	8.77933e-05
11	1 mM	shoot	MG20	19.5231	0.000198915	25.1926	3.49356e-06			23.1439	3.85201e-05
11	1 mM	shoot	MG20	19.7294	0.000171232	24.8615	4.42812e-06			22.2625	6.81811e-05
11	1 mM	shoot	MG20	19.8407	0.000157932	24.4366	6.00183e-06			22.4544	6.02115e-05
12	1 mM	root	MG20	18.541	0.00040604	23.7843	9.57359e-06	24.1975	1.52074e-05	22.3405	6.48212e-05
12	1 mM	root	MG20	18.435	0.000438528	23.805	9.43298e-06	24.1494	1.57094e-05	21.6882	9.89092e-05
12	1 mM	root	MG20	18.4554	0.000432091	24.1374	7.43575e-06	24.1789	1.53992e-05	21.2069	0.000135096
13	0 mM	shoot	MG20	20.4291	0.000102987	22.6307	2.18633e-05			22.4546	6.02024e-05
13	0 mM	shoot	MG20	20.4146	0.000104083	22.6928	2.09117e-05			22.3445	6.4654e-05
13	0 mM	shoot	MG20	20.4728	9.97724e-05	22.4338	2.51712e-05			21.7215	9.67985e-05
14	0 mM	root	MG20	19.1105	0.000268443	22.3158	2.73893e-05	25.092	8.31072e-06	22.6407	5.33643e-05
14	0 mM	root	MG20	19.2066	0.000250349	22.2408	2.8901e-05	25.2757	7.34077e-06	22.3036	6.63906e-05
14	0 mM	root	MG20	18.8599	0.000322055	21.6824	4.31011e-05	24.9508	9.14212e-06	22.2654	6.80531e-05
15	0 mM	shoot	MG20	19.8006	0.000162594	22.391	2.59541e-05
15	0 mM	shoot	MG20	20.0103	0.000139618	22.5751	2.27503e-05			22.5931	5.50379e-05
15	0 mM	shoot	MG20	19.8418	0.000157805	21.9646	3.522e-05			22.5366	5.70882e-05
16	0 mM	root	MG20	18.2346	0.000507257	22.5778	2.27064e-05	24.627	1.13772e-05	21.5571	0.000107678
16	0 mM	root	MG20	18.3374	0.00047078	22.6431	2.16699e-05	24.5474	1.20061e-05	21.7529	9.48471e-05
16	0 mM	root	MG20	18.1867	0.000525233	22.5795	2.26785e-05	24.674	1.1022e-05	22.1644	7.26524e-05
17	0 mM	shoot	MG20	20.206	0.000121113	22.3903	2.59675e-05			21.6397	0.000102064
17	0 mM	shoot	MG20	20.1744	0.000123924	22.5277	2.35355e-05			21.4458	0.000115724
17	0 mM	shoot	MG20	20.0249	0.000138149	22.2856	2.79884e-05			22.3123	6.60161e-05
18	0 mM	root	MG20	17.9375	0.000629498	22.3967	2.58492e-05	24.4696	1.26535e-05	20.9086	0.000163896
18	0 mM	root	MG20	17.969	0.000615232	22.6762	2.1162e-05	24.3171	1.40274e-05	21.5408	0.000108817
18	0 mM	root	MG20	17.9863	0.000607544	22.4589	2.4723e-05	24.1525	1.56769e-05	21.7122	9.73812e-05
19	1 mM	shoot	MG20	20.8038	7.8446e-05	23.8183	9.34355e-06			22.8872	4.54909e-05
19	1 mM	shoot	MG20	20.5959	9.12362e-05	23.8535	9.1111e-06			22.513	5.79673e-05
19	1 mM	shoot	MG20	20.2247	0.000119479	23.6321	1.06755e-05			23.1352	3.8739e-05
20	1 mM	root	MG20	19.0993	0.000270638	23.5294	1.14899e-05	24.757	1.04211e-05	21.5542	0.000107882
20	1 mM	root	MG20	19.3209	0.000230401	23.622	1.07532e-05	24.7536	1.04447e-05	21.7265	9.6487e-05
20	1 mM	root	MG20	19.0222	0.00028624	23.5438	1.13721e-05	24.6121	1.14928e-05	21.9786	8.19496e-05
21	1 mM	shoot	MG20	20.8757	7.44496e-05	24.3108	6.56741e-06			22.5308	5.73027e-05
21	1 mM	shoot	MG20	20.7564	8.11914e-05	24.0879	7.70362e-06			23.1211	3.90944e-05
21	1 mM	shoot	MG20	20.4071	0.00010465	24.161	7.31077e-06			23.4732	3.11208e-05
22	1 mM	root	MG20	18.8075	0.000334562	23.4407	1.22435e-05	25.1701	7.88354e-06	21.3362	0.000124239
22	1 mM	root	MG20	18.8418	0.000326313	23.3894	1.2701e-05	24.8353	9.88418e-06	21.6541	0.000101116
22	1 mM	root	MG20	18.8193	0.00033169	22.9086	1.79192e-05	25.1226	8.1406e-06	22.6202	5.40802e-05
23	1 mM	shoot	MG20	20.408	0.000104584	24.3756	6.2699e-06			24.0448	2.149e-05
23	1 mM	shoot	MG20	20.2399	0.000118168	24.352	6.37668e-06			23.1321	3.8817e-05
23	1 mM	shoot	MG20	19.8438	0.000157574	24.1213	7.52178e-06			24.2688	1.85869e-05
24	1 mM	root	MG20	17.6871	0.000755116	23.6968	1.01926e-05	23.5827	2.3036e-05	21.5948	0.000105079
24	1 mM	root	MG20	17.7012	0.000747416	23.7048	1.01344e-05	23.727	2.08973e-05	20.941	0.000160488
24	1 mM	root	MG20	17.7414	0.000725906	23.8488	9.14179e-06	24.0224	1.71168e-05	21.7882	9.27079e-05
25	5 mM	shoot	MG20	19.3477	0.00022595	26.1707	1.73465e-06			22.2626	6.81778e-05
25	5 mM	shoot	MG20	19.5647	0.000192992	25.2538	3.34389e-06			22.211	7.04951e-05
25	5 mM	shoot	MG20	19.0621	0.000278051	25.6009	2.60821e-06			22.3398	6.48508e-05
26	5 mM	root	MG20	18.8336	0.000328269	24.4055	6.13695e-06	24.244	1.47366e-05	22.2367	6.93309e-05
26	5 mM	root	MG20	18.9009	0.0003126	24.3138	6.55367e-06	24.5309	1.21404e-05	22.5775	5.55947e-05
26	5 mM	root	MG20	19.017	0.000287316	24.8669	4.41078e-06	24.4505	1.28178e-05	22.5809	5.54724e-05
27	5 mM	shoot	MG20	19.8625	0.000155443	25.007	3.98992e-06			23.279	3.52916e-05
27	5 mM	shoot	MG20	19.8901	0.000152363	25.2032	3.46731e-06			23.4645	3.12956e-05
27	5 mM	shoot	MG20	19.3934	0.000218575	24.7476	4.80412e-06			23.5635	2.93515e-05
28	5 mM	root	MG20	18.8103	0.000333873	24.1425	7.40826e-06	24.6376	1.12962e-05	22.6873	5.17782e-05
28	5 mM	root	MG20	18.7593	0.000346484	24.4291	6.03444e-06	24.5532	1.19594e-05	22.8088	4.78581e-05
28	5 mM	root	MG20	19.0873	0.000273008	24.6543	5.1359e-06	24.5673	1.18457e-05	23.1559	3.82212e-05
29	5 mM	shoot	MG20	20.0652	0.000134162	24.6067	5.31379e-06			23.0837	4.00528e-05
29	5 mM	shoot	MG20	20.0502	0.000135625	24.7415	4.82511e-06			23.4248	3.21118e-05
29	5 mM	shoot	MG20	19.4799	0.000205253	24.5049	5.71558e-06			23.4329	3.19441e-05
30	5 mM	root	MG20	17.7508	0.000720962	24.839	4.50002e-06	23.6278	2.23456e-05	21.7342	9.60042e-05
30	5 mM	root	MG20	17.8894	0.000651885	24.6739	5.06456e-06	23.5838	2.3019e-05	21.757	9.46003e-05
30	5 mM	root	MG20	17.9834	0.000608841	24.5994	5.34194e-06	23.4796	2.46978e-05	21.9001	8.6225e-05
31	5 mM	shoot	MG20	20.6642	8.68188e-05	24.733	4.8547e-06			23.7917	2.53192e-05
31	5 mM	shoot	MG20	20.521	9.63385e-05	24.4608	5.89908e-06			24.0774	2.10413e-05
31	5 mM	shoot	MG20	20	0.000140669	24.2562	6.82922e-06			24.4293	1.67521e-05
32	5 mM	root	MG20	19.8805	0.000153421	24.9799	4.06806e-06	25.1405	8.0426e-06	22.8758	4.58265e-05
32	5 mM	root	MG20	19.8635	0.000155334	24.5737	5.44092e-06	24.9443	9.18218e-06	23.1448	3.84977e-05
32	5 mM	root	MG20	19.7264	0.000171598	24.5668	5.46773e-06	25.2016	7.71729e-06	23.2021	3.70952e-05
33	5 mM	shoot	MG20	19.7642	0.000166951	24.9939	4.02749e-06			24.0538	2.13651e-05
33	5 mM	shoot	MG20	19.967	0.000144079	25.4996	2.80446e-06			24.1004	2.07294e-05
33	5 mM	shoot	MG20	20.0943	0.00013135	25.4873	2.82928e-06			22.5828	5.54068e-05
34	5 mM	root	MG20	18.5313	0.000408891	23.9226	8.67141e-06	24.0331	1.69931e-05	21.7465	9.5243e-05
34	5 mM	root	MG20	18.756	0.000347315	23.7893	9.53923e-06	24.3098	1.40967e-05	21.7507	9.49816e-05
34	5 mM	root	MG20	18.5662	0.000398679	23.9554	8.47004e-06	24.2357	1.48194e-05	21.3533	0.000122873
35	5 mM	shoot	MG20	19.1797	0.000255291	24.0633	7.84053e-06			22.6752	5.21874e-05
35	5 mM	shoot	MG20	19.3583	0.000224219	24.018	8.09898e-06			23.0346	4.13459e-05
35	5 mM	shoot	MG20	19.3634	0.000223382	24.6748	5.06127e-06			22.6689	5.23992e-05
36	5 mM	root	MG20	18.4045	0.000448367	23.3182	1.33654e-05	24.2265	1.49126e-05	21.9756	8.2106e-05
36	5 mM	root	MG20	18.5289	0.000409607	23.8399	9.20035e-06	24.2429	1.47479e-05	21.7123	9.73775e-05
36	5 mM	root	MG20	18.4819	0.000423839	23.8227	9.31426e-06	24.7786	1.02703e-05	21.0659	0.000148017

## Sheet: Fig3i,j
N0 value and Cq values of individual technical reps calculated by Linreg PCR Version 2021.06.14 using standard settings. N0 value was used for further analysis.
			ATPS		2111		TML		PP2A
Concentration	tissue	Sample	Cq	N0	Cq	N0	Cq	N0	Cq	N0
0 mM	split	1	20.3158	0.00016208	30.2279	1.30057e-07	26.1897	7.57421e-07	23.2454	4.14405e-05
0 mM	split	1	20.2331	0.000171852	30.1229	1.39915e-07	25.9086	9.27121e-07	23.1068	4.52781e-05
0 mM	split	1	20.1603	0.000180941	29.971	1.55521e-07	26.2773	7.1116e-07	23.3522	3.87084e-05
0 mM	split	2	18.1373	0.00075789	27.8995	6.57898e-07	25.3488	1.38678e-06	21.219	0.00015127
0 mM	split	2	18.1415	0.000755688	27.8181	6.9626e-07	25.0879	1.673e-06	21.0696	0.000166427
0 mM	split	2	18.193	0.000728596	27.6487	7.83418e-07	25.2409	1.49864e-06	21.0194	0.000171851
0 mM	split	3	22.1057	4.56353e-05	29.0889	2.8742e-07	29.1337	9.11497e-08	24.4335	1.93968e-05
0 mM	split	3	22.1606	4.38958e-05	29.3695	2.36408e-07	29.234	8.48076e-08	24.4326	1.94083e-05
0 mM	split	3	22.2534	4.11032e-05	29.213	2.63634e-07	29.221	8.56008e-08	24.5928	1.75201e-05
0 mM	split	4			29.4314	2.26443e-07	27.1791	3.71783e-07	22.9347	5.05432e-05
0 mM	split	4	20.2662	0.000167865	29.2633	2.54554e-07	26.9672	4.33006e-07	22.8538	5.32245e-05
0 mM	split	4	20.2005	0.000175861	29.0855	2.88107e-07	26.6479	5.44767e-07	22.5923	6.29004e-05
5 mM	split	5	18.0406	0.00081164	29.7668	1.79282e-07	23.6886	4.57694e-06	22.1503	8.34301e-05
5 mM	split	5	17.9735	0.000851139	29.6952	1.88448e-07	23.4642	5.37863e-06	22.0149	9.09702e-05
5 mM	split	5	18.2158	0.000716919	29.8576	1.683e-07	23.67	4.63855e-06	22.0472	8.91121e-05
5 mM	split	6	17.8904	0.000902686	28.304	4.9641e-07	24.358	2.8281e-06	21.8615	0.000100337
5 mM	split	6	17.8783	0.00091048	28.2925	5.00414e-07	24.514	2.52789e-06	21.724	0.000109553
5 mM	split	6	18.0321	0.000816509	28.6323	3.94992e-07	24.4279	2.68949e-06	25.2312	1.16511e-05
5 mM	split	7	17.96	0.000859294	28.3443	4.8269e-07	24.8327	2.01007e-06	21.6744	0.000113078
5 mM	split	7	17.9698	0.000853335	28.4165	4.59007e-07	24.7057	2.20231e-06	26.6346	4.75271e-06
5 mM	split	7	18.0538	0.000804067	29.9438	1.58495e-07	24.598	2.37974e-06	23.3354	3.91256e-05
5 mM	split	8	18.6815	0.000515564	29.154	2.74681e-07	24.7135	2.19001e-06	23.0779	4.61235e-05
5 mM	split	8	18.6736	0.00051846	28.8315	3.43818e-07	24.6311	2.32376e-06	22.893	5.19057e-05
5 mM	split	8	18.8771	0.000448863	29.2219	2.62005e-07	24.6194	2.34332e-06	25.6756	8.77094e-06
0 mM	control	9	22.6085	3.19674e-05	28.2996	4.97919e-07	29.5527	6.74328e-08	25.7827	8.19117e-06
0 mM	control	9	22.3549	3.82544e-05	28.0834	5.78817e-07	29.6891	6.11311e-08	25.854	7.82616e-06
0 mM	control	9	22.3059	3.96043e-05	28.1548	5.50747e-07	29.4566	7.22587e-08	25.8262	7.96628e-06
0 mM	control	10	21.8169	5.59898e-05	28.0109	6.08782e-07	29.5136	6.93573e-08	25.5902	9.2632e-06
0 mM	control	10	21.8963	5.29291e-05	27.8524	6.79815e-07	29.9771	4.96932e-08	25.658	8.87029e-06
0 mM	control	10	21.7795	5.74954e-05	27.7969	7.0659e-07	30.0099	4.85343e-08	25.3824	1.05787e-05
0 mM	control	11	22.4971	3.45906e-05	28.3835	4.69667e-07	29.8636	5.39214e-08	25.5957	9.23039e-06
0 mM	control	11	22.5007	3.45008e-05	27.9698	6.26448e-07	30.2392	4.1156e-08	26.4093	5.48858e-06
0 mM	control	11	22.5198	3.40394e-05	27.9194	6.4881e-07	30.2355	4.12657e-08	26.0626	6.84949e-06
0 mM	control	12	22.3374	3.87318e-05	28.1385	5.57032e-07	29.9422	5.09591e-08	25.8315	7.93946e-06
0 mM	control	12	22.4139	3.66892e-05	28.5249	4.25638e-07	30.6408	3.08309e-08	25.7665	8.2764e-06
0 mM	control	12	22.275	4.04812e-05	28.2595	5.12018e-07	30.2821	3.99068e-08	25.7255	8.49569e-06
5 mM	control	13	18.7624	0.000486841	29.2309	2.60368e-07	24.341	2.86291e-06	23.1523	4.39824e-05
5 mM	control	13	18.775	0.000482537	29.1356	2.78227e-07	24.217	3.12997e-06	23.4293	3.68475e-05
5 mM	control	13	18.678	0.000516824	29.1366	2.78037e-07	24.0911	3.42649e-06	23.3874	3.78466e-05
5 mM	control	14	19.6494	0.000259798	29.5648	2.06351e-07	25.2335	1.50665e-06	24.4688	1.89641e-05
5 mM	control	14	20.1011	0.000188689	29.4958	2.16507e-07	25.4646	1.27591e-06
5 mM	control	14	20.0379	0.000197316	29.8026	1.74866e-07	25.5385	1.2099e-06	24.8327	1.50296e-05
5 mM	control	15	19.2296	0.000349721	29.4118	2.29545e-07	24.2165	3.13107e-06
5 mM	control	15	19.1253	0.000376531	29.9546	1.57313e-07	24.3384	2.86827e-06
5 mM	control	15	19.1471	0.000370763	29.6011	2.01202e-07	24.2985	2.95168e-06	23.569	3.37015e-05
5 mM	control	16	19.751	0.000241767	29.7122	1.86224e-07	24.052	3.52437e-06
5 mM	control	16	19.8391	0.000227138	29.8609	1.67917e-07	24.2352	3.08933e-06	24.6832	1.65365e-05
5 mM	control	16	19.629	0.000263589	30.0572	1.46466e-07	24.1168	3.3639e-06	23.1442	4.42093e-05
