# Supplementary material for: A micro RNA mediates shoot control of root branching
Source: Nat Commun. 2023 Dec 6;14:8083. doi: 10.1038/s41467-023-43738-6 (PMC10700597; doi:10.1038/s41467-023-43738-6)
Supplement: Supplementary file 4 — Source Data [file 41467_2023_43738_MOESM4_ESM.zip › Source data Figure 4.xlsx]

## Sheet: Fig4d,e,h,i
N0 value and Cq values of individual technical reps calculated by Linreg PCR Version 2021.06.14 using standard settings. Cq value was used for further analysis.
x = Linreg was unable to calculate N0; 2111 was amplified in 6 technical reps to reduce variation due to low abundance
				UBQ2		2111		HOLT
Sample	rep	Concentration	Genotype	Cq	N	Cq	N	Cq	N
1	1	100 uM	col-0			34.7779	x	23.1348	0.927466
1	2	100 uM	col-0	26.5134	5.65841e-06			23.2933	0.831427
1	3	100 uM	col-0	26.6425	5.1157e-06			23.4221	0.771216
1	4	100 uM	col-0
1	5	100 uM	col-0			36.3357	x
1	6	100 uM	col-0
2	1	100 uM	col-0	22.3766	0.159128	34.1782	x	24.8535	0.481354
2	2	100 uM	col-0	21.943	0.142887	34.6335	1.96192e-08	23.3547	0.796936
2	3	100 uM	col-0	22.4624	0.988916			23.7633	0.611128
2	4	100 uM	col-0			35.5693	x
2	5	100 uM	col-0			35.3833	x
2	6	100 uM	col-0			36.7264	x
3	1	100 uM	col-0	23.2729	0.557916	35.5471	x	23.4447	0.748927
3	2	100 uM	col-0	22.9433	0.733638	33.5254	4.32869e-08	23.299	0.886542
3	3	100 uM	col-0	22.9672	0.691552	34.1637	x	23.4697	0.736151
3	4	100 uM	col-0			35.2647	x
3	5	100 uM	col-0			34.7882	x
3	6	100 uM	col-0
4	1	100 uM	col-0	24.2542	0.277864
4	2	100 uM	col-0	24.3515	0.259425	33.7939	3.56686e-08	23.1426	0.922558
4	3	100 uM	col-0	24.9628	0.317458	34.1584	x	22.6758	0.127351
4	4	100 uM	col-0			34.7129	x
4	5	100 uM	col-0			34.9745	x
4	6	100 uM	col-0			34.2745	2.53835e-08
5	1	100 uM	col-0			34.9295	x	22.2763	0.167717
5	2	100 uM	col-0	24.1245	0.345987	36.3775	x	22.2885	0.175743
5	3	100 uM	col-0	22.3696	0.156128			22.2648	0.175992
5	4	100 uM	col-0			34.8612	x
5	5	100 uM	col-0			35.1174	x
5	6	100 uM	col-0			36.6378	4.73978e-09
6	1	1 mM	col-0	21.8333	0.154792	31.8915	1.37117e-07	24.4227	0.381382
6	2	1 mM	col-0	19.4469	0.11139	32.1444	1.14537e-07	24.4351	0.378137
6	3	1 mM	col-0	19.6535	0.723554	32.4238	1.23928e-07	24.4946	0.362932
6	4	1 mM	col-0			33.9429	3.26638e-08
6	5	1 mM	col-0
6	6	1 mM	col-0			33.6386	3.97137e-08
7	1	1 mM	col-0	22.1811	0.127961			25.4885	0.247594
7	2	1 mM	col-0	22.4673	0.985472	34.8586	1.67264e-08	25.266	0.213144
7	3	1 mM	col-0	22.5234	0.947719	34.4336	2.26572e-08	25.3634	0.199282
7	4	1 mM	col-0
7	5	1 mM	col-0			33.5838	5.99182e-08
7	6	1 mM	col-0			33.4375	4.5796e-08
8	1	1 mM	col-0	22.5372	0.937878	33.8269	3.49372e-08	24.9496	0.265135
8	2	1 mM	col-0	22.653	0.865651	33.5434	6.22318e-08	25.1682	0.228226
8	3	1 mM	col-0	22.3269	0.188587	32.6157	8.19912e-08	25.1422	0.232144
8	4	1 mM	col-0			37.8349	x
8	5	1 mM	col-0			36.4517	x
8	6	1 mM	col-0			36.7164	4.48296e-09
9	1	1 mM	col-0	22.1583	0.135697	33.4383	6.56419e-08	25.7923	0.242457
9	2	1 mM	col-0	21.274	0.229532	33.6856	5.94839e-08	24.7981	0.295844
9	3	1 mM	col-0	21.8312	0.15777	32.7739	7.32968e-08	24.7546	0.333335
9	4	1 mM	col-0			34.3285	3.35355e-08
9	5	1 mM	col-0			35.5213	x
9	6	1 mM	col-0			35.3119	1.21379e-08
10	1	1 mM	col-0	25.8547	8.9413e-06	32.8462	6.96315e-08	24.5429	0.351396
10	2	1 mM	col-0	25.3847	0.124725	32.5749	8.43948e-08	24.2919	0.417418
10	3	1 mM	col-0	25.6939	0.118926	32.9237	6.5913e-08	24.4843	0.365513
10	4	1 mM	col-0
10	5	1 mM	col-0			36.7743	x
10	6	1 mM	col-0			36.6686	x
11	1	10 mM	col-0	22.7289	0.823423	34.1522	2.75952e-08	25.4522	0.187448
11	2	10 mM	col-0	22.7119	0.834999	33.4655	4.49884e-08	25.4483	0.187949
11	3	10 mM	col-0	22.2883	0.118355	34.3565	2.38743e-08	25.6958	0.168154
11	4	10 mM	col-0			33.5587	4.22519e-08
11	5	10 mM	col-0			33.1779	5.53262e-08
11	6	10 mM	col-0
12	1	10 mM	col-0	26.1654	7.17345e-06	34.1953	2.67695e-08	26.2994	0.14469
12	2	10 mM	col-0	23.832	0.374742	34.2827	2.51586e-08	24.1568	0.552745
12	3	10 mM	col-0	23.3367	0.532289	31.3612	1.99479e-07
12	4	10 mM	col-0			31.9157	2.41489e-07
12	5	10 mM	col-0
12	6	10 mM	col-0
13	1	10 mM	col-0	22.4485	0.141298	32.8598	6.89645e-08	25.8196	0.145467
13	2	10 mM	col-0	22.7428	0.817491	31.9741	1.29192e-07	26.4363	0.124635
13	3	10 mM	col-0	22.4485	0.998772	32.8342	7.22869e-08	25.8151	0.146385
13	4	10 mM	col-0			34.2618	2.65619e-08
13	5	10 mM	col-0			33.2229	5.33486e-08
13	6	10 mM	col-0			33.954	3.17767e-08
14	1	10 mM	col-0	23.3628	0.522514	33.3213	4.97254e-08	25.337	0.229522
14	2	10 mM	col-0	22.2763	0.112827	31.5489	1.74645e-07	25.4437	0.18854
14	3	10 mM	col-0	22.1928	0.119758	32.8677	6.85785e-08	25.6817	0.159989
14	4	10 mM	col-0			33.4683	4.48547e-08
14	5	10 mM	col-0			34.2135	3.28295e-08
14	6	10 mM	col-0			34.4175	x
15	1	1 mM	2111OX			26.3573	8.69155e-06	29.1141	1.5188e-06
15	2	1 mM	2111OX	23.5987	0.442882	25.7592	0.157497	29.1744	1.43737e-06
15	3	1 mM	2111OX	23.3882	0.513195	26.5777	5.91947e-06	28.8982	1.73872e-06
15	4	1 mM	2111OX			27.3729	3.52946e-06
15	5	1 mM	2111OX
15	6	1 mM	2111OX			27.8889	4.14376e-06
16	1	1 mM	2111OX	26.6261	5.17552e-06	27.3959	3.31453e-06	26.4713	9.27849e-06
16	2	1 mM	2111OX	26.9617	4.84343e-06	26.8568	4.85719e-06	26.8185	7.32122e-06
16	3	1 mM	2111OX	27.5899	2.61668e-06	27.3819	3.34765e-06	26.6416	8.25811e-06
16	4	1 mM	2111OX			29.4717	1.28413e-06
16	5	1 mM	2111OX			29.3748	8.17812e-07
16	6	1 mM	2111OX
17	1	1 mM	2111OX	22.7665	0.854962	26.1358	8.84927e-06	29.5759	0.189325
17	2	1 mM	2111OX	22.7553	0.836128	25.4533	0.131337	29.2826	1.43828e-06
17	3	1 mM	2111OX			26.8326	8.86228e-06
17	4	1 mM	2111OX
17	5	1 mM	2111OX			26.9144	8.35555e-06
17	6	1 mM	2111OX			25.4218	0.134294
