# Supplementary material for: A micro RNA mediates shoot control of root branching
Source: Nat Commun. 2023 Dec 6;14:8083. doi: 10.1038/s41467-023-43738-6 (PMC10700597; doi:10.1038/s41467-023-43738-6)
Supplement: Supplementary file 4 — Source Data [file 41467_2023_43738_MOESM4_ESM.zip › Source data Supplementary Figure 1.xlsx]

## Sheet: FigS1c
N0 value of individual technical reps calculated by Linreg PCR Version 2021.06.14 using standard settings.
Nitrate	sample	miR2111	a-tubulin	ATPs	PP2A
1mM	aphid	2.81279e-07	0.000455449
1mM	aphid	3.57272e-07	0.000356045
1mM	aphid	3.85204e-07	0.000361422
1mM	aphid	2.25771e-07	0.000674504
1mM	aphid	2.91687e-07	0.000529176
1mM	aphid	4.08643e-07	0.000736882
1mM	aphid	3.3985e-07	0.000640638
1mM	aphid	3.02981e-07	0.00063084
1mM	aphid	2.56681e-07	0.00065543
5 mM	aphid	3.38155e-07	0.000629147
5 mM	aphid	2.39541e-07	0.000534522
5 mM	aphid	2.79022e-07	0.000706384
5 mM	aphid	3.11875e-07	0.000515669
5 mM	aphid	2.20239e-07	0.000514205
5 mM	aphid	3.8306e-07	0.000675711
5 mM	aphid	2.46256e-07	0.000533828
5 mM	aphid	2.52139e-07	0.000468525
5 mM	aphid	2.36409e-07	0.000700466
1mM	shoot	0.000350423		0.000727391	0.000687945
1mM	shoot	0.000340805		0.000550176	0.000644508
1mM	shoot	0.000310952		0.000872164	0.000667035
1mM	shoot	0.000328432		0.00090061	0.000825424
1mM	shoot	0.000321258		0.000806425	0.000667172
1mM	shoot	0.000275518		0.000904991	0.000768835
1mM	shoot	0.000229915		0.000723898	0.000758146
1mM	shoot	0.000232922		0.000673039	0.000584115
1mM	shoot	0.000211179		0.000702123	0.000592834
5 mM	shoot	4.44362e-05		0.000640249	0.000368927
5 mM	shoot	4.29928e-05		0.000526161	0.000378936
5 mM	shoot	4.70497e-05		0.000674289	0.000387262
5 mM	shoot	9.68697e-05		0.000383148	0.000297203
5 mM	shoot	8.92183e-05		0.000369101	0.000306931
5 mM	shoot	9.66092e-05		0.00043436	0.000326022
5 mM	shoot	8.82164e-05		0.000622546	0.000329058
5 mM	shoot	8.49349e-05		0.000542145	0.000294115
5 mM	shoot	7.86184e-05			0.00036932
