# Supplementary material for: A micro RNA mediates shoot control of root branching
Source: Nat Commun. 2023 Dec 6;14:8083. doi: 10.1038/s41467-023-43738-6 (PMC10700597; doi:10.1038/s41467-023-43738-6)
Supplement: Supplementary file 4 — Source Data [file 41467_2023_43738_MOESM4_ESM.zip › Source data Supplementary Figure 11.xlsx]

## Sheet: FigS11a
Average N0 value calculated by Linreg PCR Version 2021.06.14 using standard settings
genotype	miR2111	U6
2111ox #3	0.000286561	0.0104386
2111ox #3	0.000318102	0.0110689
2111ox #3	0.000312441	0.0133246
2111ox #3	0.00030655	0.0121641
2111ox #5	4.92354e-05	0.0199877
2111ox #5	5.87008e-05	0.0173092
2111ox #5	5.32938e-05	0.0175296
2111ox #5	4.0697e-05	0.0191941
2111ox #7	3.92461e-05	0.0045411
2111ox #7	5.82676e-05	0.00433152
2111ox #7	4.45045e-05	0.00441819
2111ox #7	3.64336e-05	0.0045892
Col-0#1	5.74093e-07	0.321489
Col-0#1	5.7948e-07	0.297979
Col-0#1	6.04763e-07	0.352752
Col-0#1	6.55944e-07	0.269917
Col-0#2	1.23562e-06	0.305159
Col-0#2	7.52377e-07	0.331677
Col-0#2	9.17613e-07	0.372855
Col-0#2	1.10906e-06	0.332407

## Sheet: FigS11b
Average N0 value calculated by Linreg PCR Version 2021.06.14 using standard settings
genotype	HOLT	UBQ	PP2A
2111ox #3	7.78616e-09	0.00104461	0.00021029
2111ox #3	6.87422e-09	0.00109005	0.000202807
2111ox #3	7.04015e-09	0.00186516	0.000194412
2111ox #3	9.57177e-09	0.00153325	0.000170849
2111ox #5	8.04892e-09	0.00164983	0.000197116
2111ox #5	5.02299e-09	0.00197077	0.000189871
2111ox #5	1.16876e-08	0.00174453	0.000198885
2111ox #5	7.07589e-09	0.00183972	0.000198354
2111ox #7	-999	0.0020565	0.000227139
2111ox #7	1.18621e-08	0.00144625	0.000244374
2111ox #7	2.002e-08	0.00156163	0.000215092
2111ox #7	5.70705e-09	0.00207686	0.000214688
Col-0#1	9.89976e-08	0.00186308	0.000148911
Col-0#1	7.9371e-08	0.00148263	0.000148062
Col-0#1	8.96296e-08	0.00119486	0.000146524
Col-0#1	7.13144e-08	0.000960284	0.000160587
Col-0#2	9.44945e-08	0.00153283	0.000163227
Col-0#2	5.94913e-08	0.00148631	0.000140711
Col-0#2	5.53777e-08	0.00141353	0.00014944
Col-0#2	6.37412e-08	0.00157506	0.000156068
