# Supplementary material for: A micro RNA mediates shoot control of root branching
Source: Nat Commun. 2023 Dec 6;14:8083. doi: 10.1038/s41467-023-43738-6 (PMC10700597; doi:10.1038/s41467-023-43738-6)
Supplement: Supplementary file 4 — Source Data [file 41467_2023_43738_MOESM4_ESM.zip › Source data Supplementary Figure 13.xlsx]

## Sheet: FigS13a-d
N0 value and Cq values of individual technical reps calculated by Linreg PCR Version 2021.06.14 using standard settings. N0 value was used for further analysis.
		UBQ2		PP2A		NRT1.1		NRT1.5		NRT2.1		NRT3.1
genotype	sample	Cq	N0	Cq	N0	Cq	N0	Cq	N0	Cq	N0	Cq	N0
col-0	1	17.0829	0.0024524	21.9133	0.000133082	18.5252	0.00283885	22.0334	9.41525e-05	18.7882	0.000911362	19.4966	0.000396672
col-0	1	17.8715	0.00138018	22.1852	0.000109394	20.5776	0.000716353	22.1378	8.73376e-05	19.0238	0.000768795	19.4832	0.000400588
col-0	1	17.212	0.00223208	22.0696	0.000118904
col-0	2	18.1198	0.00115163	22.3041	0.00010041	20.0733	0.00100477			19.0476	0.000755718	18.5361	0.000801058
col-0	2	17.5781	0.00170927	22.2377	0.000105336	20.3212	0.000850796	21.5584	0.000132526	18.9109	0.000834108	18.4876	0.000829966
col-0	2	16.6833	0.00328177	22.1577	0.000111584
col-0	3	17.6018	0.00168002	22.4503	9.0371e-05	19.8871	0.00113844	22.0374	9.38826e-05	18.4551	0.00115923	19.308	0.000455388
col-0	3	20.0856	0.000274752	22.5583	8.36057e-05	20.6947	0.000662232	21.404	0.000148103	18.9113	0.00083385	19.6112	0.000364769
col-0	3	18.142	0.00113318	22.6157	8.02167e-05
col-0	4	17.8733	0.00137838	22.2965	0.000100965	20.6453	0.000684542	20.9019	0.000212576	19.2571	0.000649602	19.0267	0.00055946
col-0	4	17.8609	0.00139085	22.3912	9.43049e-05	20.5575	0.000726059	20.986	0.000200085	19.0596	0.000749193	19.2225	0.000484785
col-0	4	17.5372	0.001761	22.3527	9.6954e-05
col-0	5	17.1352	0.00236063	22.3622	9.62913e-05	20.2896	0.000869038			19.2164	0.000668979	19.048	0.000550776
col-0	5	17.7397	0.00151935	22.4891	8.78773e-05	19.9155	0.00111699	17.5188	0.00242653			19.1734	0.000502509
col-0	5	17.6529	0.00161863	22.5022	8.70516e-05
col-0	6	18.7031	0.000752722	22.2053	0.000107823			22.5543	6.47162e-05	18.3971	0.00120881	19.4242	0.000418245
col-0	6	18.6772	0.00076709	22.4225	9.21973e-05	22.2696	0.000230203	22.5366	6.55475e-05	20.1549	0.000339684	19.2761	0.000466139
col-0	6	18.3888	0.000946542	22.447	9.05875e-05
holt-1	1	18.0749	0.00118995	22.4549	9.00717e-05	21.8597	0.000303068	20.701	0.000245639	20.2143	0.00032543	19.4832	0.000400575
holt-1	1	18.7379	0.000733866	22.4214	9.22739e-05	21.1242	0.000496425	21.5247	0.000135784	19.6932	0.000474107	19.9703	0.000280478
holt-1	1	17.6547	0.00161642	22.3748	9.54215e-05
holt-1	2	17.8171	0.00143595	22.2864	0.000101703	20.2774	0.000876186	21.7999	0.000111381	18.6879	0.000979844	20.8038	0.000152422
holt-1	2	17.6862	0.00157974	22.2807	0.000102123	22.4548	0.000203298	21.7267	0.000117404	18.5067	0.00111685	20.832	0.000149308
holt-1	2	17.821	0.0014319	22.3906	9.43464e-05
holt-1	3	18.3907	0.000945258	19.1022	0.0010092	20.8143	0.00061115	20.3088	0.00032576	19.5877	0.000511648	19.1067	0.000527646
holt-1	3	18.1151	0.00115561	19.9394	0.000551986	21.5132	0.000382391	20.4393	0.000296561	20.1473	0.000341566	19.3737	0.000434001
holt-1	3	18.8149	0.000693849	22.5283	8.54296e-05
holt-1	4	19.3338	0.000475297	22.5576	8.36434e-05	20.279	0.000875264	21.1301	0.000180383	18.0585	0.00154359	20.4686	0.00019478
holt-1	4	19.4555	0.00043496	22.982	6.16045e-05	20.2367	0.00090045	21.1095	0.000183079	18.5425	0.00108834	20.5915	0.000178035
holt-1	4	18.1559	0.00112171	21.6362	0.0001625
2111ox	1	18.7857	0.000708776	22.4826	8.82918e-05	20.0526	0.00101878	20.5122	0.000281399	19.1007	0.000727258	18.6138	0.000756791
2111ox	1	20.3002	0.000234979	22.2896	0.000101467	21.8499	0.000305072	20.5698	0.000269965	19.3989	0.000586367	18.8255	0.000648173
2111ox	1	18.9772	0.000616417	22.5096	8.65867e-05
2111ox	2	18.2188	0.00107143	22.8325	6.86106e-05	21.0994	0.000504756	22.1614	8.5866e-05	18.4186	0.00119013
2111ox	2	20.871	0.000154988	24.2035	2.55429e-05	21.697	0.000338018	22.2054	8.3187e-05	19.2027	0.0006756	20.4324	0.000200011
2111ox	2	18.8139	0.000694343	23.1618	5.4115e-05
2111ox	3	21.318	0.000111892	23.0523	5.85579e-05	22.5432	0.000191603	22.5537	6.47429e-05	20.4719	0.000270187	21.8153	7.27134e-05
2111ox	3	20.7609	0.000167938	22.7493	7.28503e-05	23.2824	0.00011668	22.4787	6.83346e-05	21.5731	0.000121983	21.2722	0.000108192
2111ox	3	18.5936	0.000815301	23.0974	5.66864e-05
2111ox	4	20.0865	0.000274588	17.9825	0.00226182	23.2686	0.000117769	20.9145	0.000210649	21.6618	0.000114413	20.2016	0.000236805
2111ox	4			22.7237	7.42105e-05	22.8244	0.00015866			21.277	0.000151073	20.1192	0.000251527
2111ox	4	18.0901	0.00117689	22.6317	7.92971e-05
