# Supplementary material for: A micro RNA mediates shoot control of root branching
Source: Nat Commun. 2023 Dec 6;14:8083. doi: 10.1038/s41467-023-43738-6 (PMC10700597; doi:10.1038/s41467-023-43738-6)
Supplement: Supplementary file 4 — Source Data [file 41467_2023_43738_MOESM4_ESM.zip › Source data Supplementary Figure 4.xlsx]

## Sheet: Fig S4a
N0 value and Cq values of individual technical reps calculated by Linreg PCR Version 2021.06.14 using standard settings. N0 value was used for further analysis.
			ATPs		PP2A		2111
	Genotype	Sample	Cq	N0	Cq	N0	Cq	N0
	Gifu	1	27.722	8.27894e-07	27.8722	8.11314e-06	27.806	7.84664e-07
	Gifu	1	27.6084	8.99719e-07	26.923	1.50677e-05	27.388	1.06263e-06
	Gifu	1	27.7903	7.87467e-07	26.9263	1.50356e-05
	Gifu	2	26.7099	1.73767e-06	26.9529	1.47766e-05	27.2884	1.14232e-06
	Gifu	2	26.7619	1.6728e-06	26.6382	1.81434e-05	27.2608	1.16545e-06
	Gifu	2			26.2193	2.38433e-05	28.9282	3.47577e-07
	Gifu	3	24.7312	7.40511e-06	26.3064	2.25272e-05	26.6925	1.76025e-06
	Gifu	3	24.9263	6.41853e-06	26.2605	2.32114e-05	26.8618	1.55678e-06
	Gifu	3	25.1218	5.56233e-06	25.6328	3.49549e-05	29.7411	1.92701e-07
	Gifu	4	25.4762	4.29023e-06	26.3163	2.23817e-05	26.506	2.01523e-06
	Gifu	4	25.6095	3.8912e-06	26.4251	2.08488e-05	26.8508	1.56923e-06
	Gifu	4	25.8372	3.29326e-06			29.5219	2.2592e-07
	Gifu	5	24.9159	6.46793e-06	26.0509	2.66114e-05	26.6503	1.81492e-06
	Gifu	5	25.0327	5.93739e-06	25.6412	3.47633e-05	26.7653	1.66969e-06
	Gifu	5	24.9188	6.45393e-06	25.6122	3.54266e-05	26.7032	1.74655e-06
	Gifu	6	24.1116	1.1659e-05	25.6281	3.50627e-05	24.6634	7.6731e-06
	Gifu	6	24.0465	1.22283e-05	25.7764	3.18291e-05	25.4575	4.31252e-06
	Gifu	6	24.0414	1.22741e-05	25.4937	3.82741e-05	24.6191	7.92399e-06
	2111Ko	1	23.761	1.50724e-05	24.8238	5.92448e-05	26.9616	1.44798e-06
	2111Ko	1	23.6581	1.62533e-05	24.6656	6.56864e-05	27.1552	1.25821e-06
	2111Ko	1	23.9388	1.3232e-05	24.725	6.31865e-05	27.0419	1.36601e-06
	2111Ko	2	22.6986	3.2825e-05	24.3066	8.30128e-05	26.5477	1.95523e-06
	2111Ko	2	22.6754	3.33868e-05	24.3248	8.20351e-05	26.5352	1.97301e-06
	2111Ko	2	22.6861	3.31262e-05	24.1649	9.10523e-05	26.6969	1.75465e-06
	2111Ko	3	23.4432	1.90245e-05	25.0363	5.15781e-05	26.6301	1.84173e-06
	2111Ko	3	23.201	2.27173e-05	24.7078	6.38994e-05	26.5964	1.88737e-06
	2111Ko	3	23.3253	2.07401e-05	24.6998	6.42372e-05	26.5194	1.99579e-06
	2111Ko	4	23.6816	1.59755e-05	25.207	4.61431e-05	26.3775	2.21217e-06
	2111Ko	4	23.8324	1.43045e-05	25.1549	4.77391e-05	26.4251	2.13716e-06
	2111Ko	4	23.6908	1.58683e-05	24.9644	5.40538e-05	26.331	2.28819e-06
	2111Ko	5	24.3471	9.81094e-06	25.2792	4.40198e-05	27.3866	1.06377e-06
	2111Ko	5	24.3058	1.01128e-05	25.4714	3.88335e-05	27.0669	1.34151e-06
	2111Ko	5	24.2825	1.02864e-05	25.3926	4.0882e-05	27.1684	1.24626e-06
	2111Ko	6	23.5366	1.77654e-05	25.2087	4.60932e-05	26.832	1.5908e-06
	2111Ko	6	23.8079	1.45638e-05	25.457	3.92018e-05	27.0253	1.38255e-06
	2111Ko	6	23.5893	1.70926e-05	25.197	4.64447e-05	27.012	1.39594e-06

## Sheet: FigS4b
N0 value and Cq values of individual technical reps calculated by Linreg PCR Version 2021.06.14 using standard settings. N0 value was used for further analysis.
			ATPs		PP2A		TML
	Genotype	Sample	Cq	N0	Cq	N0	Cq	N0
	Gifu	1	23.8682	1.39349e-05	24.093	9.54238e-05	32.9577	1.79649e-07
	Gifu	1	23.9949	1.26996e-05	24.2553	8.58388e-05	31.6218	4.4143e-07
	Gifu	1	24.3528	9.77025e-06	24.3691	7.96984e-05	31.9986	3.42559e-07
	Gifu	2	24.679	7.69353e-06	24.2101	8.84062e-05	31.6931	4.20744e-07
	Gifu	2	24.7748	7.1723e-06	24.3741	7.94381e-05	32.2099	2.97151e-07
	Gifu	2	24.9204	6.4463e-06	24.6276	6.7331e-05	32.1288	3.13814e-07
	Gifu	3	24.8444	6.81576e-06	24.8486	5.82928e-05	32.3393	2.72376e-07
	Gifu	3	24.5983	8.16207e-06	24.649	6.63988e-05	31.7877	3.94787e-07
	Gifu	3	25.0003	6.08005e-06	24.9719	5.37902e-05	31.97	3.49224e-07
	Gifu	4	24.8509	6.783e-06	25.5963	3.57965e-05	32.6047	2.27819e-07
	Gifu	4	24.7447	7.33186e-06	25.6403	3.47844e-05	35.7854	2.67895e-08
	Gifu	4	25.1058	5.62783e-06	26.0754	2.61897e-05	34.1197	8.21872e-08
	Gifu	5	21.7905	6.38456e-05	23.0816	0.000184562	29.4385	1.91862e-06
	Gifu	5	21.6094	7.29052e-05	22.7281	0.000232416	29.1692	2.29976e-06
	Gifu	5	21.8103	6.2925e-05	22.9561	0.000200299	29.312	2.089e-06
	Gifu	6	21.9037	5.87637e-05	23.126	0.000179284	29.7127	1.59523e-06
	Gifu	6	21.8599	6.06784e-05	23.1361	0.00017811	29.8104	1.49375e-06
	Gifu	6	22.0352	5.33658e-05	23.2981	0.000160248	29.6577	1.65538e-06
	2111Ko	1	21.6922	6.86127e-05	23.0192	0.000192223	29.0131	2.55454e-06
	2111Ko	1	21.7146	6.74974e-05	22.7887	0.000223409	28.9517	2.66234e-06
	2111Ko	1	21.5273	7.74248e-05	23.1318	0.000178613	28.8384	2.87316e-06
	2111Ko	2	21.8557	6.08677e-05	23.1127	0.000180847	29.6205	1.69743e-06
	2111Ko	2	21.8659	6.04146e-05	23.188	0.000172179	29.5573	1.77112e-06
	2111Ko	2	21.8842	5.96082e-05	23.1689	0.000174339	29.3073	2.0957e-06
	2111Ko	3	21.6632	7.00858e-05	22.9136	0.000205922	28.4617	3.70213e-06
	2111Ko	3	21.4985	7.90742e-05	23.0026	0.000194309	28.8292	2.89114e-06
	2111Ko	3	21.6262	7.20098e-05	23.0501	0.000188386	28.6097	3.35133e-06
	2111Ko	4	22.7746	3.1047e-05	24.1542	9.16888e-05	30.3548	1.03557e-06
	2111Ko	4	22.9542	2.72196e-05	24.0546	9.78448e-05	30.9907	6.75036e-07
	2111Ko	4	22.7394	3.18597e-05	24.3653	7.98939e-05	30.5574	9.03576e-07
	2111Ko	5	23.2565	2.18119e-05	24.0473	9.83113e-05	30.1532	1.18603e-06
	2111Ko	5	23.253	2.18679e-05	24.0286	9.95136e-05	30.9809	6.79472e-07
	2111Ko	5	23.3731	2.00265e-05	24.4595	7.51332e-05	30.5531	9.06178e-07
	2111Ko	6	21.7493	6.58015e-05	23.1254	0.000179354	28.7408	3.0682e-06
	2111Ko	6	21.9968	5.4891e-05	23.174	0.000173762	29.0919	2.42256e-06
	2111Ko	6	22.0053	5.45481e-05	23.2242	0.000168166	28.9845	2.60413e-06
