# Supplementary material for: A micro RNA mediates shoot control of root branching
Source: Nat Commun. 2023 Dec 6;14:8083. doi: 10.1038/s41467-023-43738-6 (PMC10700597; doi:10.1038/s41467-023-43738-6)
Supplement: Supplementary file 4 — Source Data [file 41467_2023_43738_MOESM4_ESM.zip › Source data Supplementary Figure 5.xlsx]

## Sheet: Fig S5b-d
N0 value and Cq values of individual technical reps calculated by Linreg PCR Version 2021.06.14 using standard settings. N0 value was used for further analysis.
				ATPS		2111		TML		PP2A
nitrate concentration	Genotype	tissue	sample	Cq	N0	Cq	N0	Cq	N0	Cq	N0
0 mM	Gifu	root	1	17.4379	0.00130847	22.4947	3.3086e-05	25.0759	5.11272e-06	22.4277	3.20525e-05
0 mM	Gifu	root	1	17.3168	0.0014219	22.4149	3.50267e-05	24.7623	6.38143e-06	21.9694	4.42002e-05
0 mM	Gifu	root	1	17.3945	0.00134799	22.6532	2.95481e-05	24.6295	7.00947e-06	23.2303	1.82594e-05
0 mM	Gifu	root	2	17.6024	0.00116878	23.149	2.07404e-05	25.1751	4.76658e-06	22.1745	3.82788e-05
0 mM	Gifu	root	2	17.3716	0.00136936	23.0211	2.27237e-05	24.7277	6.53961e-06	21.4484	6.36879e-05
0 mM	Gifu	root	2	17.384	0.00135778	22.7387	2.77987e-05	24.7282	6.53731e-06	22.968	2.1946e-05
0 mM	Gifu	root	3	17.1712	0.00157122	23.1408	2.08629e-05	24.4685	7.85459e-06	22.6935	2.66022e-05
0 mM	Gifu	root	3	17.1793	0.00156251	23.3061	1.85398e-05	24.5722	7.2995e-06	22.1107	4.00301e-05
0 mM	Gifu	root	3	17.3164	0.00142226	23.3485	1.7988e-05	24.756	6.40993e-06	22.4376	3.18313e-05
0 mM	Gifu	root	4	19.8295	0.000253499	23.2816	1.88673e-05	25.6256	3.46679e-06	21.3845	6.6607e-05
0 mM	Gifu	root	4	20.0353	0.000220107	23.2266	1.96222e-05	25.6554	3.39465e-06	21.0413	8.47278e-05
0 mM	Gifu	root	4	19.8543	0.000249218	23.4137	1.71692e-05	25.6545	3.39666e-06	21.1577	7.80843e-05
0 mM	Gifu	root	5	19.3508	0.000352081	22.6785	2.90189e-05	25.6004	3.52903e-06	21.2231	7.45865e-05
0 mM	Gifu	root	5	19.3783	0.000345489	22.6627	2.93482e-05	25.5212	3.73229e-06	20.8203	9.89268e-05
0 mM	Gifu	root	5	19.2566	0.000375582	22.729	2.79902e-05	25.4794	3.84425e-06	20.8635	9.59742e-05
0 mM	Gifu	root	6	19.347	0.00035301	21.5018	6.7214e-05	25.3841	4.11202e-06	20.8686	9.56334e-05
0 mM	Gifu	root	6			22.5037	3.28746e-05	25.3361	4.25385e-06	20.8626	9.60325e-05
0 mM	Gifu	root	6	19.4379	0.000331654	22.4752	3.35507e-05	25.1028	5.01667e-06	20.6747	0.000109555
1 mM	Gifu	root	7	17.5176	0.00123885	22.5128	3.2662e-05	25.2276	4.59299e-06	22.0995	4.03449e-05
1 mM	Gifu	root	7	17.7319	0.00106937	22.7392	2.77877e-05	25.1608	4.81526e-06	21.742	5.18393e-05
1 mM	Gifu	root	7	17.7468	0.00105851	22.7469	2.76363e-05	25.2734	4.44672e-06	23.1875	1.88148e-05
1 mM	Gifu	root	8	17.5626	0.00120117	22.9861	2.32975e-05	24.7978	6.22354e-06	22.6054	2.82981e-05
1 mM	Gifu	root	8	17.4987	0.00125501	23.3629	1.78043e-05	24.535	7.49377e-06	21.9415	4.50732e-05
1 mM	Gifu	root	8	17.4912	0.00126149	23.0692	2.19555e-05	24.6705	6.80919e-06	21.9232	4.56535e-05
1 mM	Gifu	root	9	17.2069	0.00153322	23.2366	1.94827e-05	24.6219	7.04744e-06	21.2864	7.13475e-05
1 mM	Gifu	root	9	17.381	0.00136053	23.1933	2.00943e-05	24.5123	7.61497e-06	21.719	5.26814e-05
1 mM	Gifu	root	9	17.3391	0.00140028	23.2588	1.91776e-05	24.6005	7.15466e-06	21.2324	7.41025e-05
1 mM	Gifu	root	10	19.8221	0.00025479	22.8902	2.49478e-05	25.241	4.54989e-06	21.404	6.56991e-05
1 mM	Gifu	root	10	20.1348	0.000205577	24.0064	1.1247e-05	25.3445	4.2288e-06	21.4619	6.30858e-05
1 mM	Gifu	root	10	19.6832	0.000280264	23.4426	1.68197e-05	25.4433	3.94358e-06	21.2902	7.11586e-05
1 mM	Gifu	root	11	18.5589	0.000606277	24.5669	7.53832e-06	24.3525	8.52547e-06	20.7328	0.000105188
1 mM	Gifu	root	11	18.5292	0.000618727	24.5135	7.83107e-06	24.4115	8.17729e-06	20.4791	0.000125663
1 mM	Gifu	root	11	18.7814	0.000520403	24.4915	7.95533e-06	24.3611	8.47358e-06	20.5023	0.000123629
1 mM	Gifu	root	12	18.8077	0.000511105	24.4521	8.18179e-06	24.9886	5.43835e-06	21.3795	6.6841e-05
1 mM	Gifu	root	12	18.9553	0.00046185	24.4772	8.03674e-06	24.8272	6.09549e-06	21.3543	6.80323e-05
1 mM	Gifu	root	12	18.859	0.000493421	24.2932	9.16461e-06	25.6643	3.37324e-06	21.4981	6.15054e-05
5 mM	Gifu	root	13	18.4962	0.000632912	23.0849	2.17112e-05	25.6071	3.51243e-06	23.3035	1.7346e-05
5 mM	Gifu	root	13	18.3198	0.000714362	22.9271	2.42997e-05	25.6285	3.45971e-06	22.9899	2.16111e-05
5 mM	Gifu	root	13	18.5034	0.000629814	23.0994	2.14877e-05	25.5118	3.75707e-06	22.8108	2.4503e-05
5 mM	Gifu	root	14	17.8917	0.000958293	22.9368	2.41332e-05	25.3697	4.15415e-06	22.9421	2.23473e-05
5 mM	Gifu	root	14	18.0436	0.000863473	23.4481	1.67536e-05	25.3951	4.08014e-06	22.3037	3.49636e-05
5 mM	Gifu	root	14	18.174	0.000789541	23.393	1.74258e-05	25.4198	4.00963e-06	22.2077	3.73995e-05
5 mM	Gifu	root	15	17.5523	0.00120969	23.6957	1.40397e-05	24.6965	6.68542e-06	22.0267	4.24579e-05
5 mM	Gifu	root	15	17.5061	0.00124863	23.512	1.60066e-05	25.0588	5.17502e-06	21.8606	4.77018e-05
5 mM	Gifu	root	15	17.6886	0.00110165	23.4733	1.64548e-05	25.2931	4.38531e-06	22.0508	4.17483e-05
5 mM	Gifu	root	16	19.4941	0.0003191	23.8432	1.26366e-05	25.213	4.6407e-06	21.7507	5.15233e-05
5 mM	Gifu	root	16	19.8063	0.000257559	24.5304	7.73725e-06	24.8554	5.97517e-06	21.8325	4.86514e-05
5 mM	Gifu	root	16	19.6356	0.000289576	24.3109	9.04953e-06	25.7832	3.10143e-06	21.7658	5.09803e-05
5 mM	Gifu	root	17	19.1453	0.000405395	23.61	1.49252e-05	25.5489	3.65986e-06	21.1687	7.74838e-05
5 mM	Gifu	root	17	19.335	0.000355929	24.0942	1.05639e-05	25.1736	4.77176e-06	21.4294	6.45402e-05
5 mM	Gifu	root	17	19.1493	0.000404295	24.0247	1.11005e-05	25.5277	3.71519e-06	21.1319	7.95104e-05
5 mM	Gifu	root	18	19.6475	0.00028722	23.5231	1.58795e-05	25.3278	4.27893e-06	21.0211	8.59355e-05
5 mM	Gifu	root	18	19.6429	0.000288127	23.5462	1.56201e-05	25.7079	3.27091e-06	21.3921	6.62525e-05
5 mM	Gifu	root	18	19.702	0.000276665	23.6545	1.44586e-05	25.7343	3.21047e-06	21.3998	6.58937e-05
0 mM	Gifu	shoot	19	19.2729	0.000371415	22.9191	2.44397e-05			24.2421	8.98221e-06
0 mM	Gifu	shoot	19	18.9718	0.00045665	22.7185	2.8201e-05
0 mM	Gifu	shoot	19	18.9337	0.000468757					23.9643	1.09136e-05
0 mM	Gifu	shoot	20	19.3873	0.000343373	22.5714	3.13246e-05			23.8196	1.20795e-05
0 mM	Gifu	shoot	20	19.4342	0.000332484	22.5389	3.20597e-05
0 mM	Gifu	shoot	20	19.2405	0.000379761	22.0301	4.60959e-05			24.1823	9.36679e-06
0 mM	Gifu	shoot	21	19.2001	0.000390442	22.4533	3.40782e-05			23.9334	1.11528e-05
0 mM	Gifu	shoot	21	19.3411	0.00035444	22.5355	3.21376e-05
0 mM	Gifu	shoot	21	19.2539	0.000376293	22.422	3.48482e-05			24.6215	6.88457e-06
0 mM	Gifu	shoot	22	21.9794	5.79704e-05	22.7315	2.79414e-05			23.715	1.29986e-05
0 mM	Gifu	shoot	22	21.91	6.07978e-05	22.4857	3.32987e-05			23.4285	1.58895e-05
0 mM	Gifu	shoot	22	21.9755	5.81246e-05	22.5456	3.19055e-05			23.4756	1.53743e-05
0 mM	Gifu	shoot	23	21.2423	9.61405e-05	23.3807	1.75791e-05			23.0432	2.08185e-05
0 mM	Gifu	shoot	23	21.2869	9.32389e-05	23.1202	2.11712e-05			22.8506	2.38284e-05
0 mM	Gifu	shoot	23	21.3284	9.06237e-05	23.1689	2.04476e-05			22.8893	2.31906e-05
0 mM	Gifu	shoot	24	21.0824	0.000107286	23.3434	1.80535e-05			22.8879	2.32124e-05
0 mM	Gifu	shoot	24	21.2222	9.74714e-05	23.0149	2.28247e-05			22.692	2.66317e-05
0 mM	Gifu	shoot	24	20.949	0.000117574	23.1358	2.09367e-05			22.6751	2.69479e-05
1 mM	Gifu	shoot	25	19.0532	0.000431853	22.6158	3.03459e-05			24.938	5.51433e-06
1 mM	Gifu	shoot	25	19.0805	0.000423845	23.0917	2.16068e-05
1 mM	Gifu	shoot	25	19.1497	0.000404194	22.9621	2.37004e-05			24.9846	5.33708e-06
1 mM	Gifu	shoot	26	18.7322	0.000538288	23.1491	2.07384e-05			24.1164	9.80982e-06
1 mM	Gifu	shoot	26	18.8559	0.000494459	23.7228	1.37705e-05			23.2349	1.81996e-05
1 mM	Gifu	shoot	26	18.5478	0.000610904	23.0476	2.22969e-05			22.8321	2.41392e-05
1 mM	Gifu	shoot	27	18.815	0.000508547	22.7317	2.79374e-05			24.1537	9.55673e-06
1 mM	Gifu	shoot	27	18.9888	0.000451373	23.2931	1.87136e-05			23.154	1.9262e-05
1 mM	Gifu	shoot	27	18.2059	0.000772457	22.9998	2.3072e-05			23.1758	1.89704e-05
1 mM	Gifu	shoot	28	20.9994	0.000113574	23.5682	1.5377e-05			23.0446	2.07986e-05
1 mM	Gifu	shoot	28	21.3932	8.66811e-05	23.5286	1.58176e-05			23.2535	1.7964e-05
1 mM	Gifu	shoot	28	21.0066	0.00011302	23.5457	1.56257e-05			23.1092	1.98767e-05
1 mM	Gifu	shoot	29	20.6025	0.000149138	24.8025	6.37158e-06			22.8099	2.45184e-05
1 mM	Gifu	shoot	29	20.7246	0.000137144	24.7883	6.43617e-06			22.6073	2.82609e-05
1 mM	Gifu	shoot	29	20.6744	0.00014196	24.6192	7.2621e-06			22.6498	2.74297e-05
1 mM	Gifu	shoot	30	20.8999	0.000121606	25.4273	4.07893e-06			23.3048	1.73291e-05
1 mM	Gifu	shoot	30	20.9523	0.000117308	25.6975	3.36352e-06			23.2721	1.7731e-05
1 mM	Gifu	shoot	30	21.077	0.000107688	25.6013	3.60245e-06			23.1664	1.90956e-05
5 mM	Gifu	shoot	31	20.0252	0.000221631	23.2081	1.98831e-05
5 mM	Gifu	shoot	31	20.164	0.000201503	23.5109	1.60189e-05			23.8198	1.20776e-05
5 mM	Gifu	shoot	31	19.614	0.000293892	23.0226	2.26993e-05			23.1122	1.9835e-05
5 mM	Gifu	shoot	32	19.1291	0.000409948	24.2259	9.61598e-06			23.995	1.06811e-05
5 mM	Gifu	shoot	32	19.2514	0.000376933	23.9589	1.16343e-05			23.2223	1.83613e-05
5 mM	Gifu	shoot	32	18.8138	0.000508949	24.0748	1.0711e-05			22.7411	2.57297e-05
5 mM	Gifu	shoot	33	19.3611	0.000349593	23.6507	1.44977e-05			24.0848	1.00298e-05
5 mM	Gifu	shoot	33	19.2344	0.00038136	23.8564	1.25179e-05			23.9008	1.14108e-05
5 mM	Gifu	shoot	33	19.2967	0.000365388					23.7224	1.29313e-05
5 mM	Gifu	shoot	34	21.4628	8.26404e-05	25.0986	5.15749e-06			23.9538	1.09941e-05
5 mM	Gifu	shoot	34	21.3168	9.13487e-05	25.2409	4.65951e-06			23.8029	1.22215e-05
5 mM	Gifu	shoot	34	21.2817	9.35716e-05	25.0667	5.27635e-06			23.5578	1.45127e-05
5 mM	Gifu	shoot	35	20.5454	0.000155101	24.5205	7.79211e-06			23.026	2.10704e-05
5 mM	Gifu	shoot	35	20.6305	0.000146299	25.0238	5.44054e-06			22.8964	2.30755e-05
5 mM	Gifu	shoot	35	20.8532	0.000125563	24.7814	6.46797e-06			23.2129	1.84826e-05
5 mM	Gifu	shoot	36	21.1213	0.000104465	24.1697	1.00093e-05			23.0995	2.00131e-05
5 mM	Gifu	shoot	36	21.1179	0.000104709	24.4074	8.44749e-06			23.3835	1.63988e-05
5 mM	Gifu	shoot	36	21.0652	0.000108564	24.1891	9.87172e-06			23.2361	1.81846e-05
