# Supplementary material for: A micro RNA mediates shoot control of root branching
Source: Nat Commun. 2023 Dec 6;14:8083. doi: 10.1038/s41467-023-43738-6 (PMC10700597; doi:10.1038/s41467-023-43738-6)
Supplement: Supplementary file 4 — Source Data [file 41467_2023_43738_MOESM4_ESM.zip › Source data Supplementary Figure 7.xlsx]

## Sheet: Fig S7a-c
N0 value and Cq values of individual technical reps calculated by Linreg PCR Version 2021.06.14 using standard settings. N0 value was used for further analysis.
				ATPs		PP2A		2111		TML
			Sampple	Cq	N0	Cq	N0	Cq	N0	Cq	N0
mock	Gifu	root	1	25.5336	4.11355e-06	25.8759	2.98297e-05	30.223	1.35837e-07	34.9721	4.63093e-08
mock	Gifu	root	1	25.8739	3.20601e-06	25.9982	2.75424e-05	30.1813	1.40012e-07	33.8343	9.95906e-08
mock	Gifu	root	1	25.6173	3.86902e-06	26.0097	2.73375e-05	30.2482	1.33381e-07
mock	Gifu	root	2	25.2341	5.12274e-06	26.365	2.16819e-05	29.4427	2.39276e-07	34.3547	7.01666e-08
mock	Gifu	root	2	25.18	5.32998e-06	26.7018	1.74066e-05	29.6238	2.09822e-07	32.8658	1.91104e-07
mock	Gifu	root	2	25.1365	5.50243e-06	25.8704	2.99368e-05	29.3857	2.49389e-07	34.2591	7.48272e-08
mock	Gifu	root	3	26.0354	2.84824e-06	26.6454	1.80582e-05	29.4653	2.35392e-07	36.8379	1.31933e-08
mock	Gifu	root	3	25.8216	3.33113e-06	26.35	2.18957e-05	29.7489	1.91609e-07	34.7541	5.36262e-08
mock	Gifu	root	3	25.9164	3.10775e-06	26.4785	2.01348e-05	29.6667	2.03389e-07
maff	Gifu	root	1	20.9973	0.000114157	22.4737	0.000274348			26.2444	1.64631e-05
maff	Gifu	root	1	21.1254	0.000103929	22.7636	0.000227097	35.6092	2.72722e-09	26.3322	1.55182e-05
maff	Gifu	root	1	21.0612	0.000108934	22.7716	0.000225907			26.2763	1.61138e-05
maff	Gifu	root	2	20.3797	0.000179474	22.2459	0.00031831	35.4647	3.02867e-09	24.3358	5.94777e-05
maff	Gifu	root	2	20.4273	0.000173324	22.1917	0.000329753			24.4633	5.4587e-05
maff	Gifu	root	2	20.4134	0.00017509	22.2683	0.000313679	35.4537	3.05299e-09	24.2116	6.466e-05
maff	Gifu	root	3	20.8867	0.000123785	22.411	0.000285816			25.7725	2.26167e-05
maff	Gifu	root	3	20.8747	0.000124878	22.4817	0.000272931	32.6339	2.36215e-08	25.9536	2.00219e-05
maff	Gifu	root	3	20.7654	0.000135292	22.4176	0.000284577	32.509	2.58611e-08	25.7257	2.33401e-05
mock	Gifu	shoot	1	22.7503	3.16049e-05	23.482	0.000142142	27.6625	8.70773e-07
mock	Gifu	shoot	1	22.6639	3.36695e-05	23.5593	0.00013515	27.2781	1.15084e-06	35.9983	2.3214e-08
mock	Gifu	shoot	1	22.6594	3.37816e-05	23.4568	0.000144499	27.6587	8.73142e-07
mock	Gifu	shoot	2	22.7435	3.17642e-05	23.6145	0.000130368	28.9622	3.39102e-07	36.0235	2.28227e-08
mock	Gifu	shoot	2	22.7716	3.11167e-05	23.5692	0.000134278	28.8394	3.70714e-07	36.7415	1.40774e-08
mock	Gifu	shoot	2	22.6284	3.45564e-05	23.4122	0.000148761	28.6436	4.27308e-07
mock	Gifu	shoot	3	22.5468	3.66862e-05	23.2858	0.000161541	27.3278	1.1101e-06	33.679	1.10565e-07
mock	Gifu	shoot	3	22.225	4.64382e-05	23.2647	0.000163779	27.3031	1.13019e-06	34.6345	5.81225e-08
mock	Gifu	shoot	3	22.1464	4.9191e-05	23.268	0.000163425	26.749	1.68946e-06	32.4861	2.46751e-07
maff	Gifu	shoot	1	21.5956	7.36415e-05	23.0871	0.000183898	31.7928	4.3484e-08	33.9497	9.21469e-08
maff	Gifu	shoot	1	21.4611	8.12687e-05	22.8088	0.000220489	31.8217	4.25833e-08	33.248	1.47761e-07
maff	Gifu	shoot	1	21.8281	6.21119e-05	23.1435	0.000177249	32.6896	2.2685e-08	33.177	1.55002e-07
maff	Gifu	shoot	2	21.0387	0.000110744	22.1988	0.000328242	33.5165	1.24501e-08	32.7924	2.0078e-07
maff	Gifu	shoot	2	21.0178	0.000112456	22.3485	0.000297697	33.0175	1.78815e-08	33.0592	1.6778e-07
maff	Gifu	shoot	2	21.3262	8.97118e-05	22.6132	0.00025049	33.1261	1.65272e-08	33.8702	9.72103e-08
maff	Gifu	shoot	3	21.5283	7.73676e-05	22.9646	0.000199184	31.8683	4.11679e-08	33.4109	1.32425e-07
maff	Gifu	shoot	3	21.3341	8.91952e-05	23.0122	0.000193099	32.4519	2.69552e-08	34.1376	8.12033e-08
maff	Gifu	shoot	3	21.7181	6.73246e-05	23.3212	0.000157854	32.0119	3.70928e-08	34.7188	5.49169e-08
